# Supplementary material for: An artificial intelligence model for predicting an appropriate mAs with target exposure indicator for chest digital radiography
Source: Sci Rep. 2025 Apr 8;15:11942. doi: 10.1038/s41598-025-96947-y (PMC11978874; doi:10.1038/s41598-025-96947-y)
Supplement: Supplementary file 1 — Supplementary Material 1 [file 41598_2025_96947_MOESM1_ESM.m]

clear all;

[fname pname] = uigetfile('*.*');

dir = [pname fname];


        
data = xlsread(dir,1);

% ========== prediction of mAs ============
x = [data(:,1:8)]; % sex, age, height (H), weight (W), W/H, BMI, thickness, REX
t = data(:,9); % mAs
dataset = data(:,10); % "1" indicats training set, "2" indicates testing set

t_train = t;
t_train(find(dataset==2)) = [];

x_train = x;
x_train(find(dataset==2),:) = [];

t_test = t;
t_test(find(dataset==1)) = [];

x_test = x;
x_test(find(dataset==1),:) = [];


spaceList = { 'ANN','SVM','BAG','LASSO','Random Forest'}; 
[idx, tf] = listdlg('ListString', spaceList,...
    'SelectionMode', 'Single', 'PromptString', 'Select item', 'Initialvalue', 1,'Name', 'Make choice');


switch idx

    case 1 % ANN

        r_tmp = 0;

        for n = 1:10

             net = elmannet(1:2, [10 10]);
             net = train(net,x_train',t_train');

             y_train = net(x_train');
             y_test = net(x_test');


             [r p] = corrcoef(t_train,y_train);
             r_train(n) = r(1,2);
             nrmse_train(n) = sqrt(mean((t_train'-y_train).^2))/mean(t_train);
             [r p] = corrcoef(t_test,y_test);
             r_test(n) = r(1,2);
             nrmse_test(n) = sqrt(mean((t_test'-y_test).^2))/mean(t_test);
             
             xlswrite([pname 'output_elmannet_' num2str(n) '.xls'],y_test'); % save prediction results as excel files

        end


    case 2 %SVM
        r_tmp = 0;


        for n = 1:10


             svm_linear = fitrsvm(x_train,t_train,'Standardize',true,'KernelFunction','linear','KernelScale','auto');


             y_test_linear = predict(svm_linear, x_test);
             y_train_linear = predict(svm_linear, x_train);


             [r p] = corrcoef(t_train,y_train_linear);
             r_train_linear(n) = r(1,2);
             nrmse_train_linear(n) = sqrt(mean((t_train-y_train_linear).^2))/mean(t_train);
             [r p] = corrcoef(t_test,y_test_linear);
             r_test_linear(n) = r(1,2);
             nrmse_test_linear(n) = sqrt(mean((t_test-y_test_linear).^2))/mean(t_test);
             
             xlswrite([pname 'output_svm_linear_' num2str(n) '.xls'],y_test_linear); % save prediction results as excel files
             
             
             

             svm_rbf = fitrsvm(x_train,t_train,'Standardize',true,'KernelFunction','rbf','KernelScale','auto'); 

             y_test_rbf = predict(svm_rbf, x_test);
             y_train_rbf = predict(svm_rbf, x_train);


             [r p] = corrcoef(t_train,y_train_rbf);
             r_train_rbf(n) = r(1,2);
             nrmse_train_rbf(n) = sqrt(mean((t_train-y_train_rbf).^2))/mean(t_train);
             [r p] = corrcoef(t_test,y_test_rbf);
             r_test_rbf(n) = r(1,2);
             nrmse_test_rbf(n) = sqrt(mean((t_test-y_test_rbf).^2))/mean(t_test);
                          
             xlswrite([pname 'output_svm_rbf_' num2str(n) '.xls'],y_test_rbf);


             svm_poly = fitrsvm(x_train,t_train,'Standardize',true,'KernelFunction','polynomial','KernelScale','auto');

             y_test = predict(svm_poly, x_test);
             y_train = predict(svm_poly, x_train);

             [r p] = corrcoef(t_train,y_train_poly);
             r_train_poly(n) = r(1,2);
             nrmse_train_poly(n) = sqrt(mean((t_train-y_train_poly).^2))/mean(t_train);
             [r p] = corrcoef(t_test,y_test_poly);
             r_test_poly(n) = r(1,2);
             nrmse_test_poly(n) = sqrt(mean((t_test-y_test_poly).^2))/mean(t_test);

             xlswrite([pname 'output_svm_poly_' num2str(n) '.xls'],y_test_poly); % save prediction results as excel files

        end

    case 3 % BAG
        r_tmp = 0;

        for n = 1:10

             bag = fitrensemble(x_train,t_train,'Method','Bag'); 

             y_test = predict(bag, x_test);
             y_train = predict(bag, x_train);


             [r p] = corrcoef(t_train,y_train);
             r_train(n) = r(1,2);
             nrmse_train(n) = sqrt(mean((t_train-y_train).^2))/mean(t_train);
             [r p] = corrcoef(t_test,y_test);
             r_test(n) = r(1,2);
             nrmse_test(n) = sqrt(mean((t_test-y_test).^2))/mean(t_test);
             
             xlswrite([pname 'output_ensemble_' num2str(n) '.xls'],y_test);

        end

    case 4 % LASSO

        for n = 1:10

             [B,S] = lasso(x_train,t_train,'CV',10);

            coeff = B(:,S.IndexMinMSE); % Regression coefficients for min MSE, use these coefficients.
            y_all = x * coeff + S.Intercept(S.IndexMinMSE);; % Predicted response
            y_test = x_test * coeff + S.Intercept(S.IndexMinMSE);; % Predicted response
            y_train = x_train * coeff + S.Intercept(S.IndexMinMSE);; % Predicted response


             [r p] = corrcoef(t_train,y_train);
             r_train(n) = r(1,2);
             nrmse_train(n) = sqrt(mean((t_train-y_train).^2))/mean(t_train);
             [r p] = corrcoef(t_test,y_test);
             r_test(n) = r(1,2);
             nrmse_test(n) = sqrt(mean((t_test-y_test).^2))/mean(t_test);
             
             xlswrite([pname 'output_lasso_' num2str(n) '.xls'],y_test); % save prediction results as excel files

        end


    case 5

        for n = 1:10

             forest = fitensemble(x_train,t_train,'Bag',100,'Tree','type','regression');

             y_train = predict(forest, x_train);
             y_test = predict(forest, x_test);

             [r p] = corrcoef(t_train,y_train);
             r_train(n) = r(1,2);
             nrmse_train(n) = sqrt(mean((t_train-y_train).^2))/mean(t_train);
             [r p] = corrcoef(t_test,y_test);
             r_test(n) = r(1,2);
             nrmse_test(n) = sqrt(mean((t_test-y_test).^2))/mean(t_test);
             
             xlswrite([pname 'output_randomforest_' num2str(n) '.xls'],y_test);

        end


end


msgbox('Done')
